# Supplementary material for: Engineering edgeless human skin with enhanced biomechanical properties
Source: Sci Adv. 2023 Jan 27;9(4):eade2514. doi: 10.1126/sciadv.ade2514 (PMC9882972; doi:10.1126/sciadv.ade2514)
Supplement: Supplementary file 2 — Movies S1 to S3 [file sciadv.ade2514_movies_s1_to_s3.zip]

Archive with 3 entries (3 files):
- sciadv.ade2514_movie_s1.avi
- sciadv.ade2514_movie_s2.avi
- sciadv.ade2514_movie_s3.avi
